# Supplementary material for: Canthin-6-One Accelerates Alpha-Synuclein Degradation by Enhancing UPS Activity: Drug Target Identification by CRISPR-Cas9 Whole Genome-Wide Screening Technology
Source: Front Pharmacol. 2019 Jan 28;10:16. doi: 10.3389/fphar.2019.00016 (PMC6360163; doi:10.3389/fphar.2019.00016)
Supplement: TABLE S1 — The basic information of ten positive compounds from screening result. [file Table_1.XLSX]

## Sheet: 工作表1
number	1	2	3	4	5	6	7	8	9	10
Molecule_name	Canthin-6-one	2,3-pyridinedicarboxylic acid	visnagin	castanospermine	norambreinolide	caffeic acid	2-hydroxy-1,4-naphthoquinone	6,7-dimethoxy-1-[2-(2,3,4-trimethoxy-phenyl)-vinyl]-3,4-dihydro-isoquinoline	abscisic acid (cis,trans, +/-)	kinetin riboside
Structure
