# Supplementary material for: Canthin-6-One Accelerates Alpha-Synuclein Degradation by Enhancing UPS Activity: Drug Target Identification by CRISPR-Cas9 Whole Genome-Wide Screening Technology
Source: Front Pharmacol. 2019 Jan 28;10:16. doi: 10.3389/fphar.2019.00016 (PMC6360163; doi:10.3389/fphar.2019.00016)
Supplement: DATA SHEET S1 — All western blot raw data. [file Data_Sheet_1.ZIP]

Archive with 147 entries (108 files):
- wb origin/
- wb origin/.DS_Store
- __MACOSX/
- __MACOSX/wb origin/
- __MACOSX/wb origin/._.DS_Store
- wb origin/fig.2/
- wb origin/fig.2/.DS_Store
- __MACOSX/wb origin/fig.2/
- __MACOSX/wb origin/fig.2/._.DS_Store
- wb origin/fig.2/1.A53T DOS/
- wb origin/fig.2/1.A53T DOS/.DS_Store
- __MACOSX/wb origin/fig.2/1.A53T DOS/
- __MACOSX/wb origin/fig.2/1.A53T DOS/._.DS_Store
- wb origin/fig.2/1.A53T DOS/┬╢┬í-syn(A53T) actin dos.tif.tif
- __MACOSX/wb origin/fig.2/1.A53T DOS/._┬╢┬í-syn(A53T) actin dos.tif.tif
- wb origin/fig.2/1.A53T DOS/┬╢┬í-syn(A53T) dos.tif
- __MACOSX/wb origin/fig.2/1.A53T DOS/._┬╢┬í-syn(A53T) dos.tif
- wb origin/fig.2/2.A53t time/
- wb origin/fig.2/2.A53t time/.DS_Store
- __MACOSX/wb origin/fig.2/2.A53t time/
- __MACOSX/wb origin/fig.2/2.A53t time/._.DS_Store
- wb origin/fig.2/2.A53t time/asyn a53t.tif
- __MACOSX/wb origin/fig.2/2.A53t time/._asyn a53t.tif
- wb origin/fig.2/2.A53t time/┬╢┬1⁄4-actin.tif
- __MACOSX/wb origin/fig.2/2.A53t time/._┬╢┬1⁄4-actin.tif
- wb origin/fig.2/3.WT dos/
- wb origin/fig.2/3.WT dos/.DS_Store
- __MACOSX/wb origin/fig.2/3.WT dos/
- __MACOSX/wb origin/fig.2/3.WT dos/._.DS_Store
- wb origin/fig.2/3.WT dos/ACTINscn.tif
- __MACOSX/wb origin/fig.2/3.WT dos/._ACTINscn.tif
- wb origin/fig.2/3.WT dos/┬╢┬í-syn(WT).tif
- __MACOSX/wb origin/fig.2/3.WT dos/._┬╢┬í-syn(WT).tif
- wb origin/fig.2/4.WT TIME/
- wb origin/fig.2/4.WT TIME/.DS_Store
- __MACOSX/wb origin/fig.2/4.WT TIME/
- __MACOSX/wb origin/fig.2/4.WT TIME/._.DS_Store
- wb origin/fig.2/4.WT TIME/asyn wt time.tif
- __MACOSX/wb origin/fig.2/4.WT TIME/._asyn wt time.tif
- wb origin/fig.2/4.WT TIME/┬╢┬1⁄4-actin.tif
- __MACOSX/wb origin/fig.2/4.WT TIME/._┬╢┬1⁄4-actin.tif
- wb origin/fig.2/5.A30P DOS/
- wb origin/fig.2/5.A30P DOS/.DS_Store
- __MACOSX/wb origin/fig.2/5.A30P DOS/
- __MACOSX/wb origin/fig.2/5.A30P DOS/._.DS_Store
- wb origin/fig.2/5.A30P DOS/actin.tif
- __MACOSX/wb origin/fig.2/5.A30P DOS/._actin.tif
- wb origin/fig.2/5.A30P DOS/┬╢┬í-syn(A30P).tif
- __MACOSX/wb origin/fig.2/5.A30P DOS/._┬╢┬í-syn(A30P).tif
- wb origin/fig.2/6.a30p time/
- wb origin/fig.2/6.a30p time/.DS_Store
- __MACOSX/wb origin/fig.2/6.a30p time/
- __MACOSX/wb origin/fig.2/6.a30p time/._.DS_Store
- wb origin/fig.2/6.a30p time/a30p actin.tif
- __MACOSX/wb origin/fig.2/6.a30p time/._a30p actin.tif
- wb origin/fig.2/6.a30p time/a30p.tif
- __MACOSX/wb origin/fig.2/6.a30p time/._a30p.tif
- wb origin/fig.3/
- wb origin/fig.3/ autophagy inhibitor/
- wb origin/fig.3/ autophagy inhibitor/.DS_Store
- __MACOSX/wb origin/fig.3/
- __MACOSX/wb origin/fig.3/ autophagy inhibitor/
- __MACOSX/wb origin/fig.3/ autophagy inhibitor/._.DS_Store
- wb origin/fig.3/ autophagy inhibitor/actin.tif
- __MACOSX/wb origin/fig.3/ autophagy inhibitor/._actin.tif
- wb origin/fig.3/ autophagy inhibitor/asyn..tif
- __MACOSX/wb origin/fig.3/ autophagy inhibitor/._asyn..tif
- wb origin/fig.3/ ups inhibitor/
- wb origin/fig.3/ ups inhibitor/.DS_Store
- __MACOSX/wb origin/fig.3/ ups inhibitor/
- __MACOSX/wb origin/fig.3/ ups inhibitor/._.DS_Store
- wb origin/fig.3/ ups inhibitor/actinscn.tif
- __MACOSX/wb origin/fig.3/ ups inhibitor/._actinscn.tif
- wb origin/fig.3/ ups inhibitor/asyn..tif
- __MACOSX/wb origin/fig.3/ ups inhibitor/._asyn..tif
- wb origin/fig.3/.DS_Store
- __MACOSX/wb origin/fig.3/._.DS_Store
- wb origin/fig.3/CL-1/
- wb origin/fig.3/CL-1/.DS_Store
- __MACOSX/wb origin/fig.3/CL-1/
- __MACOSX/wb origin/fig.3/CL-1/._.DS_Store
- wb origin/fig.3/CL-1/cl1 .tif
- __MACOSX/wb origin/fig.3/CL-1/._cl1 .tif
- wb origin/fig.3/CL-1/cl1 actin.tif
- __MACOSX/wb origin/fig.3/CL-1/._cl1 actin.tif
- wb origin/fig.3/Ub-G76V-GFP/
- wb origin/fig.3/Ub-G76V-GFP/.DS_Store
- __MACOSX/wb origin/fig.3/Ub-G76V-GFP/
- __MACOSX/wb origin/fig.3/Ub-G76V-GFP/._.DS_Store
- wb origin/fig.3/Ub-G76V-GFP/Ub-G76V-GFP actin.tif
- __MACOSX/wb origin/fig.3/Ub-G76V-GFP/._Ub-G76V-GFP actin.tif
- wb origin/fig.3/Ub-G76V-GFP/Ub-G76V-GFP.tif
- __MACOSX/wb origin/fig.3/Ub-G76V-GFP/._Ub-G76V-GFP.tif
- wb origin/fig.3/Ub-R-GFP/
- wb origin/fig.3/Ub-R-GFP/.DS_Store
- __MACOSX/wb origin/fig.3/Ub-R-GFP/
- __MACOSX/wb origin/fig.3/Ub-R-GFP/._.DS_Store
- wb origin/fig.3/Ub-R-GFP/Ub-R-GFP actin.tif
- __MACOSX/wb origin/fig.3/Ub-R-GFP/._Ub-R-GFP actin.tif
- wb origin/fig.3/Ub-R-GFP/Ub-R-GFP.tif
- __MACOSX/wb origin/fig.3/Ub-R-GFP/._Ub-R-GFP.tif
- wb origin/fig.5/
- wb origin/fig.5/.DS_Store
- __MACOSX/wb origin/fig.5/
- __MACOSX/wb origin/fig.5/._.DS_Store
- wb origin/fig.5/b/
- wb origin/fig.5/b/.DS_Store
- __MACOSX/wb origin/fig.5/b/
- __MACOSX/wb origin/fig.5/b/._.DS_Store
- wb origin/fig.5/b/GAPDH scn.tif
- __MACOSX/wb origin/fig.5/b/._GAPDH scn.tif
- wb origin/fig.5/b/P-PKA.tif
- __MACOSX/wb origin/fig.5/b/._P-PKA.tif
- wb origin/fig.5/b/PSMD1.tif
- __MACOSX/wb origin/fig.5/b/._PSMD1.tif
- wb origin/fig.5/b/T-PKA.tif
- __MACOSX/wb origin/fig.5/b/._T-PKA.tif
- wb origin/fig.5/c/
- wb origin/fig.5/c/.DS_Store
- __MACOSX/wb origin/fig.5/c/
- __MACOSX/wb origin/fig.5/c/._.DS_Store
- wb origin/fig.5/c/GAPDH.tif
- __MACOSX/wb origin/fig.5/c/._GAPDH.tif
- wb origin/fig.5/c/P-PKA.tif
- __MACOSX/wb origin/fig.5/c/._P-PKA.tif
- wb origin/fig.5/c/PSMD1.tif
- __MACOSX/wb origin/fig.5/c/._PSMD1.tif
- wb origin/fig.5/c/T-PKA.tif
- __MACOSX/wb origin/fig.5/c/._T-PKA.tif
- wb origin/fig.5/d/
- wb origin/fig.5/d/.DS_Store
- __MACOSX/wb origin/fig.5/d/
- __MACOSX/wb origin/fig.5/d/._.DS_Store
- wb origin/fig.5/d/GAPDH.tif
- __MACOSX/wb origin/fig.5/d/._GAPDH.tif
- wb origin/fig.5/d/p-PKA.tif
- __MACOSX/wb origin/fig.5/d/._p-PKA.tif
- wb origin/fig.5/d/PSMD1.tif
- __MACOSX/wb origin/fig.5/d/._PSMD1.tif
- wb origin/fig.5/d/T-PKA..tif
- __MACOSX/wb origin/fig.5/d/._T-PKA..tif
- wb origin/TAU/
- wb origin/TAU/.DS_Store
- __MACOSX/wb origin/TAU/
- __MACOSX/wb origin/TAU/._.DS_Store
- wb origin/TAU/gapdh.tif
- wb origin/TAU/T-tau1.tif
